# Supplementary material for: Colposcopy “Under the Loupe”: Diagnostic Accuracy of Colposcopic Examination of CIN2+ Lesions: Systematic Review and Meta-Analysis of 141,355 Cases
Source: Cancers (Basel). 2026 Jul 13;18(14):2239. doi: 10.3390/cancers18142239 (PMC13406974; doi:10.3390/cancers18142239)
Supplement: Supplementary file 1 [file cancers-18-02239-s001.zip]

Archive with 1 entries (1 files):
- cancers-4393066-supplementary.pdf
